# Supplementary material for: Metabotropic Glutamate Receptor 3 Expression During Liver Disease Progression: Association with Inflammation and Cell Viability in Hepatocellular Carcinoma
Source: Int J Mol Sci. 2026 Apr 27;27(9):3878. doi: 10.3390/ijms27093878 (PMC13164193; doi:10.3390/ijms27093878)
Supplement: Supplementary file 1 [file ijms-27-03878-s001.zip]

Archive with 6 entries (6 files):
- Table  S2.  Spearman correlation analysis .tif
- Table S1. Primers used in PCR.tif
- Vídeo S1. mGluR3 en C9.mp4
- Vídeo S2. mGluR3 en HepG2.mp4
- Figure S1. Magnetic Resonance Image in cirrhosis and HCC.tif
- Figure S2. mGluR3 by Western blot.tif
